# Supplementary material for: A Network Analysis of Food Intake and Cognitive Function in Older Adults with Multimorbidity: A National Cross-Sectional Study
Source: Nutrients. 2025 Aug 27;17(17):2767. doi: 10.3390/nu17172767 (PMC12430258; doi:10.3390/nu17172767)
Supplement: Supplementary file 1 [file nutrients-17-02767-s001.zip]

Archive with 1 entries (1 files):
- nutrients-3786507-supplementary.pdf
